# Supplementary material for: Simultaneous CRISPR/Cas9 Editing of Three PPO Genes Reduces Fruit Flesh Browning in Solanum melongena L
Source: Front Plant Sci. 2020 Dec 3;11:607161. doi: 10.3389/fpls.2020.607161 (PMC7744776; doi:10.3389/fpls.2020.607161)
Supplement: Supplementary file 6 [file Data_Sheet_2.XLSX]

## Sheet: Foglio1
Supplementary File 2: The Nextera XT indexes used for NGS analysis.
Illumina Sample Sheet Run_1				Illumina Sample Sheet Run_2
Sample_ID	I7_Index_ID	I5_Index_ID		Sample_ID	I7_Index_ID	I5_Index_ID
SmelPPO4_WT_1	S502	N701		WT1_SmelPPO4	N701	S502
SmelPPO4_WT_2	S503	N701		WT2_SmelPPO4	N701	S503
SmelPPO4_WT_3	S505	N701		WT3_SmelPPO4	N701	S505
SmelPPO4_T0_1	S508	N701		T0_10_SmelPPO4	N701	S506
SmelPPO4_T0_2	S510	N701		T1_4_5_SmelPPO4	N701	S507
SmelPPO4_T0_3	S508	N729		T2_4_8_7_SmelPPO4	N701	S508
SmelPPO4_T0_4	S510	N729		T2_4_9_5_SmelPPO4	N701	S510
SmelPPO4_T0_5	S511	N729		T2_4_10_1_SmelPPO4	N701	S511
SmelPPO4_T0_6	S503	N710		WT1_SmelPPO6	N701	S513
SmelPPO4_T0_7	S505	N710		WT2_SmelPPO6	N701	S515
SmelPPO4_T0_8	S506	N710		WT3_SmelPPO6	N701	S516
SmelPPO4_T0_9	S507	N710		T1_4_1_SmelPPO6	N701	S517
SmelPPO4_T0_11	S510	N710		T2_4_8_2_SmelPPO6	N701	S518
SmelPPO4_T0_12	S508	N704		T2_4_10_1_SmelPPO6	N701	S520
SmelPPO4_T1_4_1	S510	N714		WT1_SmelPPO5	N702	S502
SmelPPO4_T1_4_2	S513	N701		WT2_SmelPPO5	N702	S503
SmelPPO4_T1_4_3	S515	N701		WT3_SmelPPO5	N702	S505
SmelPPO4_T1_4_4	S516	N701		T0_1_SmelPPO5	N703	S502
SmelPPO4_T1_4_6	S520	N701		T0_2_SmelPPO5	N703	S503
SmelPPO4_T1_4_7	S521	N701		T0_3_SmelPPO5	N703	S505
SmelPPO4_T1_4_8	S522	N701		T0_4_SmelPPO5	N703	S506
SmelPPO4_T1_4_9	S513	N704		T0_5_SmelPPO5	N703	S507
SmelPPO4_T1_4_10	S515	N704		T0_6_SmelPPO5	N703	S508
SmelPPO4_T1_4_11	S516	N704		T0_7_SmelPPO5	N703	S510
SmelPPO4_T1_4_12	S517	N704		T0_8_SmelPPO5	N703	S511
SmelPPO4_T1_4_13	S518	N704		T0_9_SmelPPO5	N703	S513
SmelPPO4_T1_4_14	S520	N704		T0_10_SmelPPO5	N703	S515
SmelPPO4_T2_4_8_1	S513	N707		T0_11_SmelPPO5	N703	S516
SmelPPO4_T2_4_8_2	S521	N729		T0_12_SmelPPO5	N703	S517
SmelPPO4_T2_4_8_3	S516	N707		T1_4_1_SmelPPO5	N704	S502
SmelPPO4_T2_4_8_4	S517	N707		T1_4_2_SmelPPO5	N704	S503
SmelPPO4_T2_4_8_5	S518	N707		T1_4_3_SmelPPO5	N704	S505
SmelPPO4_T2_4_8_6	S515	N728		T1_4_4_SmelPPO5	N704	S506
SmelPPO4_T2_4_9_1	S502	N718		T1_4_5_SmelPPO5	N704	S507
SmelPPO4_T2_4_9_2	S503	N718		T1_4_6_SmelPPO5	N704	S508
SmelPPO4_T2_4_9_3	S505	N718		T1_4_7_SmelPPO5	N704	S510
SmelPPO4_T2_4_9_4	S506	N718		T1_4_8_SmelPPO5	N704	S511
SmelPPO4_T2_4_9_6	S521	N707		T1_4_9_SmelPPO5	N704	S513
SmelPPO4_T2_4_9_7	S522	N707		T1_4_10_SmelPPO5	N704	S515
SmelPPO4_T2_4_10_2	S503	N726		T1_4_8_SmelPPO5	N704	S516
SmelPPO4_T2_4_10_3	S505	N726		T1_4_9_SmelPPO5	N704	S517
SmelPPO4_T2_4_10_4	S506	N726		T1_4_13_SmelPPO5	N704	S518
SmelPPO4_T2_4_10_5	S507	N726		T1_4_10_SmelPPO5	N704	S520
SmelPPO4_T2_4_10_6	S513	N720		T2_4_8_1_SmelPPO5	N705	S502
SmelPPO4_T2_4_10_7	S515	N720		T2_4_8_2_SmelPPO5	N705	S503
SmelPPO5_WT_1	S502	N702		T2_4_8_3_SmelPPO5	N705	S505
SmelPPO5_WT_2	S503	N702		T2_4_8_4_SmelPPO5	N705	S506
SmelPPO5_WT_3	S505	N702		T2_4_8_5_SmelPPO5	N705	S507
SmelPPO6_WT_1	S502	N703		T2_4_8_6_SmelPPO5	N705	S508
SmelPPO6_WT_2	S503	N703		T2_4_8_7_SmelPPO5	N705	S510
SmelPPO6_WT_3	S505	N703		T2_4_9_1_SmelPPO5	N706	S502
SmelPPO6_T0_1	S508	N703		T2_4_9_12_SmelPPO5	N706	S503
SmelPPO6_T0_2	S510	N703		T2_4_9_20_SmelPPO5	N706	S505
SmelPPO6_T0_3	S521	N704		T2_4_9_22_SmelPPO5	N706	S506
SmelPPO6_T0_4	S522	N704		T2_4_9_23_SmelPPO5	N706	S507
SmelPPO6_T0_5	S522	N705		T2_4_9_24_SmelPPO5	N706	S508
SmelPPO6_T0_6	S503	N712		T2_4_9_26_SmelPPO5	N706	S510
SmelPPO6_T0_7	S505	N712		T2_4_10_1_SmelPPO5	N707	S502
SmelPPO6_T0_8	S506	N712		T2_4_10_2_SmelPPO5	N707	S503
SmelPPO6_T0_9	S507	N712		T2_4_10_3_SmelPPO5	N707	S505
SmelPPO6_T0_10	S508	N712		T2_4_10_4_SmelPPO5	N707	S506
SmelPPO6_T0_11	S510	N712		T2_4_10_5_SmelPPO5	N707	S507
SmelPPO6_T0_12	S508	N706		T2_4_10_6_SmelPPO5	N707	S508
SmelPPO6_T1_4_2	S513	N703		T2_4_10_7_SmelPPO5	N707	S510
SmelPPO6_T1_4_3	S515	N703
SmelPPO6_T1_4_4	S516	N703
SmelPPO6_T1_4_5	S518	N703
SmelPPO6_T1_4_6	S520	N703
SmelPPO6_T1_4_7	S521	N703
SmelPPO6_T1_4_8	S522	N703
SmelPPO6_T1_4_9	S513	N706
SmelPPO6_T1_4_10	S515	N706
SmelPPO6_T1_4_11	S516	N706
SmelPPO6_T1_4_12	S517	N706
SmelPPO6_T1_4_13	S518	N706
SmelPPO6_T1_4_14	S520	N706
SmelPPO6_T2_4_8_1	S513	N711
SmelPPO6_T2_4_8_3	S516	N711
SmelPPO6_T2_4_8_4	S517	N711
SmelPPO6_T2_4_8_5	S518	N711
SmelPPO6_T2_4_8_6	S518	N728
SmelPPO6_T2_4_8_7	S520	N728
SmelPPO6_T2_4_9_1	S502	N720
SmelPPO6_T2_4_9_2	S503	N720
SmelPPO6_T2_4_9_3	S505	N720
SmelPPO6_T2_4_9_4	S506	N720
SmelPPO6_T2_4_9_5	S520	N711
SmelPPO6_T2_4_9_6	S521	N711
SmelPPO6_T2_4_9_7	S522	N711
SmelPPO6_T2_4_10_2	S503	N728
SmelPPO6_T2_4_10_3	S505	N728
SmelPPO6_T2_4_10_4	S506	N728
SmelPPO6_T2_4_10_5	S507	N728
SmelPPO6_T2_4_10_6	S513	N722
SmelPPO6_T2_4_10_7	S515	N722
OT1_WT_1	S502	N704
OT1_WT_2	S503	N704
OT1_WT_3	S505	N704
OT1_T2_4_8_1	S513	N712
OT1_T2_4_8_2	S515	N712
OT1_T2_4_8_3	S516	N712
OT1_T2_4_8_4	S517	N712
OT1_T2_4_8_5	S518	N712
OT1_T2_4_8_6	S518	N729
OT1_T2_4_8_7	S520	N729
OT1_T2_4_9_1	S502	N721
OT1_T2_4_9_2	S503	N721
OT1_T2_4_9_3	S505	N721
OT1_T2_4_9_4	S506	N721
OT1_T2_4_9_5	S520	N712
OT1_T2_4_9_6	S521	N712
OT1_T2_4_9_7	S522	N712
OT1_T2_4_10_1	S502	N729
OT1_T2_4_10_2	S503	N729
OT1_T2_4_10_3	S505	N729
OT1_T2_4_10_4	S506	N729
OT1_T2_4_10_5	S507	N729
OT1_T2_4_10_6	S513	N723
OT1_T2_4_10_7	S515	N723
OT2_WT_1	S502	N705
OT2_WT_2	S503	N705
OT2_WT_3	S505	N705
OT2_T2_4_8_1	S513	N714
OT2_T2_4_8_2	S515	N714
OT2_T2_4_8_3	S516	N714
OT2_T2_4_8_4	S517	N714
OT2_T2_4_8_5	S518	N714
OT2_T2_4_8_6	S516	N728
OT2_T2_4_8_7	S517	N728
OT2_T2_4_9_1	S502	N722
OT2_T2_4_9_2	S503	N722
OT2_T2_4_9_3	S505	N722
OT2_T2_4_9_4	S506	N722
OT2_T2_4_9_5	S520	N714
OT2_T2_4_9_6	S521	N714
OT2_T2_4_9_7	S522	N714
OT2_T2_4_10_1	S513	N716
OT2_T2_4_10_2	S515	N716
OT2_T2_4_10_3	S516	N716
OT2_T2_4_10_4	S517	N716
OT2_T2_4_10_5	S518	N716
OT2_T2_4_10_6	S513	N724
OT2_T2_4_10_7	S515	N724
OT3_WT_1	S502	N706
OT3_WT_2	S503	N706
OT3_WT_3	S505	N706
OT3_T2_4_8_1	S513	N715
OT3_T2_4_8_2	S515	N715
OT3_T2_4_8_3	S516	N715
OT3_T2_4_8_4	S517	N715
OT3_T2_4_8_5	S518	N715
OT3_T2_4_8_6	S516	N729
OT3_T2_4_8_7	S517	N729
OT3_T2_4_9_1	S502	N723
OT3_T2_4_9_2	S503	N723
OT3_T2_4_9_3	S505	N723
OT3_T2_4_9_4	S506	N723
OT3_T2_4_9_5	S520	N715
OT3_T2_4_9_6	S521	N715
OT3_T2_4_9_7	S522	N715
OT3_T2_4_10_1	S513	N718
OT3_T2_4_10_2	S515	N718
OT3_T2_4_10_3	S516	N718
OT3_T2_4_10_4	S517	N718
OT3_T2_4_10_5	S518	N718
OT3_T2_4_10_6	S513	N726
OT3_T2_4_10_7	S515	N726
OT4_WT_1	S502	N707
OT4_WT_2	S503	N707
OT4_WT_3	S505	N707
OT4_T2_4_8_1	S502	N716
OT4_T2_4_8_2	S503	N716
OT4_T2_4_8_3	S505	N716
OT4_T2_4_8_4	S506	N716
OT4_T2_4_8_5	S507	N716
OT4_T2_4_8_6	S521	N728
OT4_T2_4_8_7	S522	N728
OT4_T2_4_9_1	S502	N724
OT4_T2_4_9_2	S503	N724
OT4_T2_4_9_3	S505	N724
OT4_T2_4_9_4	S506	N724
OT4_T2_4_9_5	S508	N716
OT4_T2_4_9_6	S510	N716
OT4_T2_4_9_7	S511	N716
OT4_T2_4_10_1	S513	N719
OT4_T2_4_10_2	S515	N719
OT4_T2_4_10_3	S516	N719
OT4_T2_4_10_4	S517	N719
OT4_T2_4_10_5	S518	N719
OT4_T2_4_10_6	S513	N727
OT4_T2_4_10_7	S515	N727
