# Supplementary material for: Simultaneous CRISPR/Cas9 Editing of Three PPO Genes Reduces Fruit Flesh Browning in Solanum melongena L
Source: Front Plant Sci. 2020 Dec 3;11:607161. doi: 10.3389/fpls.2020.607161 (PMC7744776; doi:10.3389/fpls.2020.607161)
Supplement: Supplementary file 7 [file Data_Sheet_3.XLSX]

## Sheet: T0 Generation
					Supplementary Data Spreadsheet
					Quantification of Illumina reads edited at the target locus in T0 lines. For each individual and for each locus the total number of reads is reported, together with the percentage of reads carrying mutated (edited) target sequence. The percentage of edited sequences is reported, together with zygosity and indel observed. Moreover in the second column the presence (+) ore the absence (-) of the Ca…
	SAMPLE	Cas9	TARGET	READS	NUMBER OF MUTATED READS	% OF MUTATED READS	ZYGOSITY	MUTATION	NUMBER OF MUTATED READS	% OF MUTATED READS	MUTATION	NUMBER OF MUTATED READS	% OF MUTATED READS	MUTATION	NUMBER OF MUTATED READS	% OF MUTATED READS
			SMELPPO4	796	24	3.01508	WT
	T0_1	-	SMELPPO5	1784	126	7.06278	WT
			SMELPPO6	601	13	2.16306	WT
			SMELPPO4	1157	24	2.07433	WT
	T0_2	+	SMELPPO5	2902	208	7.16747	WT
			SMELPPO6	429	12	2.7972	WT
			SMELPPO4	1420	1082	76.1972	CHI:3	"+1"	501	35.2817	"+1"	455	32.0423
	T0_3	+	SMELPPO5	704	522	74.1477	CHI:3	-2	233	33.0966	-2	220	31.25
			SMELPPO6	588	356	60.5442	CHI:3	-3	203	34.5238	-3	81	13.7755
			SMELPPO4	1229	933	75.9154	CHI:3	-1	589	47.9251	-4	272	22.1318
	T0_4	+	SMELPPO5	89	18	20.2247	CHI:3	-1	4	4.49438	-1	3	3.37079
			SMELPPO6	1594	341	21.3927	CHI:3	-1	249	15.6211	-4	55	3.45044
			SMELPPO4	1773	57	3.21489	WT
	T0_5	+	SMELPPO5	3364	1756	52.1998	CHI:4	-1	330	9.80975	-2	288	8.56124	-4	286	8.50178
			SMELPPO6	649	11	1.69492	WT
			SMELPPO4	928	23	2.47845	WT
	T0_6	-	SMELPPO5	3462	399	11.5251	WT
			SMELPPO6	679	22	3.24006	WT
			SMELPPO4	1772	29	1.63657	WT
	T0_7	+	SMELPPO5	1281	97	7.57221	WT
			SMELPPO6	867	18	2.07612	WT
			SMELPPO4	1459	33	2.26182	WT
	T0_8	+	SMELPPO5	771	70	9.07912	WT
			SMELPPO6	565	14	2.47788	WT
			SMELPPO4	1583	42	2.65319	WT
	T0_9	+	SMELPPO5	14803	992	6.70134	WT
			SMELPPO6	1127	18	1.59716	WT
			SMELPPO4	71	51	71.831	CHI:4	-4	19	26.7606	-2	13	18.3099	-1	10	14.0845
	T0_10	-	SMELPPO5	1352	119	8.80178	WT
			SMELPPO6	607	28	4.61285	WT
			SMELPPO4	1690	48	2.84024	WT
	T0_11	+	SMELPPO5	1004	73	7.27092	WT
			SMELPPO6	1164	30	2.57732	WT
			SMELPPO4	15690	464	2.9573	WT
	T0_12	+	SMELPPO5	1983	258	13.0106	CHI:3	-4	110	5.54715
			SMELPPO6	656	18	2.7439	WT
	SAMPLE	TARGET	READS	NUMBER OF MUTATED READS	% OF MUTATED READS
		SMELPPO4	632	17	2.68987
	WT_1	SMELPPO5	643	20	3.11042
		SMELPPO6	658	19	2.88754
		SMELPPO4	242	7	2.89256
	WT_2	SMELPPO5	428	6	1.40187
		SMELPPO6	815	19	2.33129
		SMELPPO4	1426	23	1.6129
	WT_3	SMELPPO5	3930	82	2.08651
		SMELPPO6	561	13	2.31729

## Sheet: T1 Generation
					Supplementary Data Spreadsheet
					Quantification of Illumina reads edited at the target locus in T1 lines. For each individual and for each locus the total number of reads is reported, together with the percentage of reads carrying mutated (edited) target sequence. The percentage of edited sequences is reported, together with zygosity and indel observed.Moreover in the second column the presence (+) ore the absence (-) of the Cas…
	SAMPLE	Cas9	TARGET	READS	NUMBER OF MUTATED READS	% OF MUTATED READS	ZYGOSITY	MUTATION	NUMBER OF MUTATED READS	% OF MUTATED READS	MUTATION	NUMBER OF MUTATED READS	% OF MUTATED READS	MUTATION	NUMBER OF MUTATED READS	% OF MUTATED READS	MUTATION	NUMBER OF MUTATED READS	% OF MUTATED READS
			SMELPPO4	1068	698	65.3558	HETEROZYGOUS	-1	522	48.8764
	T1_4_1	+	SMELPPO5	11704	5498	46.9754	CHI:4	-2	764	6.52768	-4	712	6.08339	-1	659	5.63055
			SMELPPO6	1123	500	44.5236	CHI:3	-4	93	8.28139	-2	88	7.83615
			SMELPPO4	533	289	54.2214	HETEROZYGOUS	-1	241	45.2158
	T1_4_2	+	SMELPPO5	5705	444	7.78265	WT
			SMELPPO6	1611	30	1.8622	WT			0
			SMELPPO4	761	63	8.27858	HETEROZYGOUS	-1	36	4.73062
	T1_4_3	-	SMELPPO5	3261	1774	54.4005	HETEROZYGOUS	-1	1398	24.5048
			SMELPPO6	1263	24	1.90024	WT			0
			SMELPPO4	651	420	64.5161	CHI:5	-1	87	13.3641	-4	65	9.98464	-2	48	7.37327	-3	43	6.60522
	T1_4_4	-	SMELPPO5	697	121	17.3601	HETEROZYGOUS	-4	113	16.2123
			SMELPPO6	2065	1789	86.6344	CHI:5	-3	1104	53.4625	-1	119	5.76271	-2	111	5.3753	-4	104	5.03632
			SMELPPO4	4345	98	2.25547	WT	-1	1	0.023015
	T1_4_5	-	SMELPPO5	534	137	25.6554	WT
			SMELPPO6	1229	23	1.87144	WT			0
			SMELPPO4	1157	668	57.7355	HETEROZYGOUS	-1	522	45.1167
	T1_4_6	+	SMELPPO5	212523	94389	44.4135	CHI:5	-4	15878	7.47119	-1	12672	5.96265	-2	12444	5.85537
			SMELPPO6	857	331	38.6231	CHI:4	-4	59	6.88448	-2	54	6.30105	-1	46	5.36756
			SMELPPO4	489	14	2.86299	WT			0
	T1_4_7	-	SMELPPO5	1469	775	52.757	HETEROZYGOUS	-1	645	43.9074
			SMELPPO6	491	12	2.44399	WT			0
			SMELPPO4	1201	1200	99.9167	EDITED	-1	1150	95.7535
	T1_4_8	+	SMELPPO5	4834	2281	47.1866	CHI:4	-2	339	7.01283	-4	319	6.59909	-1	269	5.56475
			SMELPPO6	645	306	47.4419	CHI:5	-4	55	8.52713	-4	55	8.52713	-2	47	7.28682	-1	42	6.51163
			SMELPPO4	641	412	64.2746	CHI:5	-1	71	11.0764	-4	65	10.1404	-2	58	9.04836	-3	39	6.08424
	T1_4_9	+	SMELPPO5	4658	3617	77.6514	CHI:5	-2	604	12.9669	-1	513	11.0133	-4	479	10.2834	-3	466	10.0043
			SMELPPO6	1018	896	88.0157	CHI:5	-3	530	52.0629	-4	65	6.38507	-1	61	5.99214	-2	56	5.50098
			SMELPPO4	613	522	85.155	CHI:4	-1	293	47.7977	-1	40	6.52529	-2	36	5.87276
	T1_4_10	+	SMELPPO5	2804	2544	90.7275	CHI:4	-4	1475	52.6034	-2	157	5.59914	-1	156	5.56348
			SMELPPO6	1055	957	90.7109	CHI:4	-4	599	56.7773	-1	68	6.4455	-2	65	6.16114
			SMELPPO4	694	692	99.7118	HOMOZYGOUS	-1	656	94.5245
	T1_4_11	+	SMELPPO5	3522	2725	77.3708	CHI:3	-4	1242	35.2641	-2	276
			SMELPPO6	1069	920	86.0617	HETEROZYGOUS	-2	548	51.2629	-1	60	5.61272	-4	54	5.05145
			SMELPPO4	1198	915	76.3773	CHI:3	-1	500	41.7362	-4	93	7.76294
	T1_4_12	+	SMELPPO5	3164	1484	46.9027	CHI:3	-2	226	7.14286	-1	221	6.98483	-4	175	5.53097
			SMELPPO6	2141	1715	80.1028	CHI:3	-3	1005	46.9407	-7	141	6.58571
			SMELPPO4	1310	820	62.5954	HETEROZYGOUS	-1	629	48.0153
	T1_4_13	+	SMELPPO5	1656	1105	66.7271	HETEROZYGOUS	-9	740	44.686
			SMELPPO6	2110	1531	72.5592	HETEROZYGOUS	-4	1064	50.4265
			SMELPPO4	1502	1501	99.9334	HOMOZYGOUS	-1	1448	96.4048
	T1_4_14	+	SMELPPO5	10259	7763	75.6701	CHI:5	-2	1350	13.1592	-4	1195	11.6483	-1	1117	10.888	-3	780	7.60308
			SMELPPO6	985	877	89.0355	CHI:9	-2	506	51.3706	-4	80	8.12183

## Sheet: T2 Generation
					Supplementary Data Spreadsheet
					Quantification of Illumina reads edited at the target locus in T2 lines. For each individual and for each locus the total number of reads is reported, together with the percentage of reads carrying mutated (edited) target sequence. The percentage of edited sequences is reported, together with zygosity and indel observed.Moreover in the second column the presence (+) ore the absence (-) of the Cas…
	SAMPLE	Cas9	TARGET	READS	NUMBER OF MUTATED READS	% OF MUTATED READS	ZYGOSITY	MUTATION	NUMBER OF MUTATED READS	% OF MUTATED READS	MUTATION	NUMBER OF MUTATED READS	% OF MUTATED READS	MUTATION	NUMBER OF MUTATED READS	% OF MUTATED READS	MUTATION	NUMBER OF MUTATED READS	% OF MUTATED READS	MUTATION	NUMBER OF MUTATED READS	% OF MUTATED READS	MUTATION	NUMBER OF MUTATED READS	% OF MUTATED READS
			SMELPPO4	1550	1550	100	HOMOZYGOUS	-1	1489	96.0645
	T2_4_8_1	+	SMELPPO5	679	565	83.2106	CH:6	-2	104	15.3166	-1	75	11.0457	-4	73	10.7511	-3	60	8.83652	-6	38	5.59647
			SMELPPO6	1121	937	83.5861	CHI:6	-1	146	13.0241	-1	146	13.0241	-2	143	12.7565	-4	118	10.5263	-3	106	9.45584	-6	59	5.26316
			SMELPPO4	671	671	100	HOMOZYGOUS	-1	643	95.8271
	T2_4_8_2	+	SMELPPO5	13199	12630	95.6891	CHI:5	-1	2035	15.4178	-2	1900	14.395	-4	1593	12.0691	-3	1415	10.7205	-6	773	5.8565
			SMELPPO6	1942	1870	96.2925	CHI:6	-2	313	16.1174	-1	273	14.0577	-4	238	12.2554	-3	219	11.277	-7	111	9.90187	-6	100	8.92061
			SMELPPO4	1002	1002	100	HOMOZYGOUS	-1	965	96.3074
	T2_4_8_3	+	SMELPPO5	5213	5054	96.9499	CHI:4	-2	992	19.0293	-1	831	15.9409	-4	679	13.0251	-3	441	8.45962
			SMELPPO6	1756	1747	99.4875	CHI:4	-2	1008	57.4032	-1	130	11.5968	-4	102	5.80866	-3	95	5.41002
			SMELPPO4	1406	1405	99.9289	HOMOZYGOUS	-1	1014	72.1195
	T2_4_8_4	-	SMELPPO5	20310	20246	99.6849	HOMOZYGOUS	-1	992	18751
			SMELPPO6	1153	32	2.77537	WT
			SMELPPO4	1774	1773	99.9436	HOMOZYGOUS	-1	1710	96.3923
	T2_4_8_5	+	SMELPPO5	1098	1087	98.9982	CHI:4	-1	594	54.0984	-2	85	7.74135	-4	65	5.91985	-3	61	5.55556
			SMELPPO6	3334	3310	99.2801	CHI:4	-1	1853	55.5789	-2	257	7.70846	-4	232	6.95861	-3	176	5.27894
			SMELPPO4	1400	1399	99.9286	HOMOZYGOUS	-1	1339	95.6429
	T2_4_8_6	+	SMELPPO5	4596	4317	93.9295	CHI:5	-1	668	14.5344	-2	644	14.0122	-4	518	11.2707	-3	365	7.94169
			SMELPPO6	1634	1591	97.3684	CHI:5	-1	249	15.2387	-2	231	14.1371	-4	230	14.0759	-3	135	8.26193	-7	96	5.87515
			SMELPPO4	2815	2755	97.8686	BIALLELIC	-1	1635	58.0817	-4	579	58.0817
	T2_4_8_7	-	SMELPPO5	17455	9208	52.7528	HETEROZIGOUS	-1	8015	45.9181
			SMELPPO6	2824	69	2.44334	WT
	SAMPLE		TARGET	READS	NUMBER OF MUTATED READS	% OF MUTATED READS	ZYGOSITY	MUTATION	NUMBER OF MUTATED READS	% OF MUTATED READS	MUTATION	NUMBER OF MUTATED READS	% OF MUTATED READS	MUTATION	NUMBER OF MUTATED READS	% OF MUTATED READS	MUTATION	NUMBER OF MUTATED READS	% OF MUTATED READS	MUTATION	NUMBER OF MUTATED READS	% OF MUTATED READS
			SMELPPO4	943	878	93.1071	CHI:6	"+1"	222	23.5419	-1	218	23.1177	-4	79	8.37752	-2	71	7.52916	-3	58	6.15058
	T2_4_9_1	+	SMELPPO5	6348	6247		CHI:4	-2	1743	27.4575	-3	909	14.3195	-1	773	12.1771	-4	653	10.2867
			SMELPPO6	2488	2482	99.7588	HOMOZYGOUS	-3	2410	96.865						0
			SMELPPO4	1477	1417	95.9377	CHI:4	-3	768	51.9973	-1	126	8.53081	-2	94	6.36425	-4	91	6.16114
	T2_4_9_2	+	SMELPPO5	1468	1139		CHI:4	-2	451	30.7221	-1	442	30.109	-1	93	6.33515
			SMELPPO6	641	634	98.908	HOMOZYGOUS	-3	606	94.5398						0
			SMELPPO4	2014	1948	96.7229	CHI:4	-3	964	47.8649	-1	162	8.04369	-4	147	7.29891	-2	134	6.65343
	T2_4_9_3	+	SMELPPO5	11005	10901	99.055	CHI:4	-1	1834	16.6652	-2	1764	16.0291	-4	1539	13.9846	-3	1185	10.7678
			SMELPPO6	13139	13070	99.4748	CHI:3	-4	7314	55.6663	-2	1141	8.68407	-1	856	6.51496
			SMELPPO4	728	721	99.0385	BIALLELIC	-1	349	47.9396	-4	348	47.8022
	T2_4_9_4	+	SMELPPO5	5126	5023	97.9906	CHI:5	"+1"	1409	27.4873	-2	725	14.1436	-3	482	9.40304	-1	420	8.19352	-4	328	6.39875
			SMELPPO6	2024	1997	98.666	CHI:4	-3	1054	52.0751	-1	314	15.5138	-2	122	6.02767	-4	118	5.83004
			SMELPPO4	2263	2258	99.7791	HOMOZYGOUS	-1	2189	96.73
	T2_4_9_5	+	SMELPPO5	4586	4438	96.7728	CHI:5	-2	783	17.0737	-4	705	15.3729	-1	557	12.1457	-3	471	10.2704	-6	259	5.64762
			SMELPPO6	1408	1377	97.7983	CHI:4	-3	759	53.9062	-1	115	8.16761	-2	109	7.74148	-4	99	7.03125
			SMELPPO4	860	778	90.4651	CHI:5	-1	153	17.7907	-1	153	17.7907	-2	107	12.4419	-4	93	10.814	-3	83	9.65116
	T2_4_9_6	+	SMELPPO5	2979	2941	98.7244	BIALLELIC	-6	1341	45.0151	-4	1211	40.6512
			SMELPPO6	2753	2725	98.9829	CHI:3	-4	1579	57.3556	-2	177	6.42935	-1	168	6.10243
			SMELPPO4	2181	2063	94.5896	CHI:5	-1	590	27.0518	-2	251	11.5085	-4	226	10.3622	-3	178	8.16139
	T2_4_9_7	+	SMELPPO5	8	6	75													0
			SMELPPO6	3761	3738	99.3885	CHI:4	-4	2014	53.5496	-2	320	8.50838	-3	213	5.66339	-1	196	5.21138
	SAMPLE		TARGET	READS	NUMBER OF MUTATED READS	% OF MUTATED READS	ZYGOSITY	MUTATION	NUMBER OF MUTATED READS	% OF MUTATED READS	MUTATION	NUMBER OF MUTATED READS	% OF MUTATED READS	MUTATION	NUMBER OF MUTATED READS	% OF MUTATED READS
			SMELPPO4	363	363	100	HOMOZYGOUS	-1	352	96.9697
	T2_4_10_1	+	SMELPPO5	11881	11857	99.798	HOMOZYGOUS	-4	10843	91.2634
			SMELPPO6	3205	2765	86.2715	HOMOZYGOUS	-4	3139	97.9407
			SMELPPO4	1359	1357	99.8528	BIALLELIC	-1	678	49.8896	-1	364	26.7844
	T2_4_10_2	+	SMELPPO5	6058	4980	82.2053	CHI:4	-4	3011	49.7029	-2	532	8.78178	-1	303	5.00165
			SMELPPO6	1768	1481	83.767	CHI:3	-4	1015	57.4095	-1	97	5.48643
			SMELPPO4	1172	1173	100.085	BIALLELIC	-1	577	49.2321	-1	561	47.8669
	T2_4_10_3	+	SMELPPO5	3215	2493	77.5428	HETEROZYGOUS	-4	1543	47.9938
			SMELPPO6	2642	2639	99.8864	BIALLELIC	-4	1280	48.4481	-7	1277	48.3346
			SMELPPO4	214	214	100	BIALLELIC	-1	110	51.4019	-1	98	45.7944
	T2_4_10_4	+	SMELPPO5	2654	2160	81.3866	CHI:3	-4	1294	48.7566	-3	184	6.93293
			SMELPPO6	316	315	99.6835	BIALLELIC	-4	160	50.6329	-2	137	43.3544
			SMELPPO4	1132	1131	99.9117	HOMOZYGOUS	-1	1090	96.2898
	T2_4_10_5	+	SMELPPO5	7796	6346	81.4007	HETEROZYGOUS	-4	3982	51.0775
			SMELPPO6	336	277	82.4405	CHI:3	-4	173	51.4881	-2	17	5.05952
			SMELPPO4	4331	4327	99.9076	BIALLELIC	-1	2165	49.9885	-1	2051	47.3563
	T2_4_10_6	+	SMELPPO5	24547	20425	83.2077	CHI:4	-4	11574	47.1504	-3	1705	6.94586	-1	1274	5.19004
			SMELPPO6	275	238	86.5455	CHI:4	-4	141	51.2727	-1	17	6.18182	-2	16	5.81818
			SMELPPO4	390	388	99.4872	BIALLELIC	-1	187	47.9487	-1	184	47.1795
	T2_4_10_7	+	SMELPPO5	5748	4870	84.7251	CHI:4	-4	2852	49.6173	-2	363	6.31524	-1	312	5.42797
			SMELPPO6	300	300	100	BIALLELIC	-4	148	49.3333	-4	146	48.6667

## Sheet: OFF-TARGET T2
				Supplementary Data Spreadsheet
				Quantification of Illumina reads edited at putative off-target loci for the SmelPPO4-5-6 gRNA. For each individual and for each locus the total number of reads is reported, together with the percentage of reads carrying the mutated off-target sequence. The percentage of edited sequences is reported.
	SAMPLE	TARGET	READS	NUMBER OF MUTATED READS	% OF MUTATED READS
		OT1	239	3	1.25523
	WT_1	OT2	279	18	6.45161
		OT3	926	68	7.34341
		OT4	2975	20	0.672269
		OT1	443	4	0.902935
	WT_2	OT2	971	27	2.78064
		OT3	1214	141	11.6145
		OT4	258	2	0.775194
		OT1	497	15	3.01811
	WT_3	OT2	/	xxx	xxx	Missing data
		OT3	1225	77	6.28571
		OT4	3065	37	1.20718
	SAMPLE	TARGET	READS	NUMBER OF MUTATED READS	% OF MUTATED READS	SAMPLE	TARGET	READS	NUMBER OF MUTATED READS	% OF MUTATED READS	SAMPLE	TARGET	READS	NUMBER OF MUTATED READS	% OF MUTATED READS
		OT1	566	11	1.94346		OT1	551	7	1.27042		OT1	1181	17	1.43946
	T2_4_11_1	OT2	1292	57	4.41176	T2_4_12_1	OT2	706	31	4.39093	T2_4_14_1	OT2	701	12	1.71184
		OT3	1155	126	10.9091		OT3	492	51	10.3659		OT3	3423	296	8.64739
		OT4	872	4	0.458716		OT4	939	9	0.958466		OT4	1157	10	0.864304
		OT1	612	11	1.79739		OT1	1151	5	0.434405		OT1	369	2	0.542005
	T2_4_11_2	OT2	1693	91	5.37507	T2_4_12_2	OT2	163	10	6.13497	T2_4_14_2	OT2	555	20	3.6036
		OT3	671	81	12.0715		OT3	757	83	10.9643		OT3	1787	154	8.6178
		OT4	948	12	1.26582		OT4	997	12	1.20361		OT4	1022	7	0.684932
		OT1	766	9	1.17493		OT1	479	6	1.25261		OT1	964	6	0.622407
	T2_4_11_3	OT2	73	6	8.21918	T2_4_12_3	OT2	214	7	3.27103	T2_4_14_3	OT2	297	16	5.38721
		OT3	644	73	11.3354		OT3	1006	102	10.1392		OT3	3757	348	9.26271
		OT4	961	13	1.35276		OT4	1507	17	1.12807		OT4	2413	27	1.11894
		OT1	1029	9	0.874636		OT1	724	8	1.10497		OT1	1060	10	0.943396
	T2_4_11_4	OT2	211	5	2.36967	T2_4_12_4	OT2	310	8	2.58065	T2_4_14_4	OT2	516	39	7.55814
		OT3	703	71	10.0996		OT3	52	4	7.69231		OT3	1506	125	8.30013
		OT4	1304	16	1.22699		OT4	1667	25	1.4997		OT4	987	14	1.41844
		OT1	607	6	0.988468		OT1	885	10	1.12994		OT1	293	2	0.682594
	T2_4_11_5	OT2	131	6	0.988468	T2_4_12_5	OT2	119	4	3.36134	T2_4_14_5	OT2	434	24	5.52995
		OT3	911	105	11.5258		OT3	1204	163	13.5382		OT3	2095	191	9.11695
		OT4	1005	14	1.39303		OT4	1365	13	0.952381		OT4	1962	20	1.01937
		OT1	576	8	1.38889		OT1	617	8	1.2966		OT1	636	4	0.628931
	T2_4_11_6	OT2	160	9	5.625	T2_4_12_6	OT2	83	4	4.81928	T2_4_14_6	OT2	272	15	5.51471
		OT3	1006	106	10.5368		OT3	961	84	8.74089		OT3	1520	141	9.27632
		OT4	1576	18	1.14213		OT4	1069	9	0.841908		OT4	1241	13	1.04754
		OT1	1209	14	1.15798		OT1	229	2	0.873362		OT1	1119	11	0.983021
	T2_4_11_7	OT2	633	42	6.63507	T2_4_12_7	OT2	885	48	5.42373	T2_4_14_7	OT2	202	13	6.43564
		OT3	544	57	10.4779		OT3	1917	190	9.91132		OT3	301	27	8.9701
		OT4	1253	11	0.877893		OT4	1519	18	1.18499		OT4	935	12	1.28342
